# Supplementary material for: The Intertwining of Posttraumatic Stress Symptoms, Alcohol, Tobacco or Nicotine Use, and the COVID-19 Pandemic: A Systematic Review
Source: Int J Environ Res Public Health. 2022 Nov 5;19(21):14546. doi: 10.3390/ijerph192114546 (PMC9658659; doi:10.3390/ijerph192114546)
Supplement: Supplementary file 1 [file ijerph-19-14546-s001.zip]

Archive with 1 entries (1 files):
- ijerph-1942441-supplementary.pdf
